# Supplementary material for: Fully and semi-automated shape differentiation in NGSolve
Source: Struct Multidiscipl Optim. 2020 Nov 5;63(3):1579–607. doi: 10.1007/s00158-020-02742-w (PMC8550642; doi:10.1007/s00158-020-02742-w)
Supplement: Supplementary file 1 — (ZIP 42.4 KB) [file 158_2020_2742_MOESM1_ESM.zip]

Archive with 36 entries (35 files):
- 1a_geo.py
- 1b_pde.py
- 1c_cost.py
- 1d_shapeopt.py
- 2a_geo.py
- 2b_pde.py
- 2c_cost.py
- 2d_shapeopt.py
- 3a_geo.py
- 3b_pde.py
- 3c_cost.py
- 3d_shapeopt.py
- 4a_geo.py
- 4b_pde.py
- 4c_cost.py
- 4d_shapeopt.py
- 5a_geo.py
- 5b_pde.py
- 5c_cost.py
- 5d_shapeopt.py
- 6a_geo.py
- 6b_pde.py
- 6c_cost.py
- 6d_shapeopt.py
- 7a_geo.py
- 7b_pde.py
- 7c_cost.py
- codeSnippets.py
- main_shapeOptimization.py
- main_shapeOptimization_ex7.py
- main_shapeOptimization_unconstr.py
- output/
- output/.directory
- taylortest_2d.py
- taylortest_3d.py
- taylortest_surf.py
