# Supplementary material for: Fully and semi-automated shape differentiation in NGSolve
Source: Struct Multidiscipl Optim. 2020 Nov 5;63(3):1579–607. doi: 10.1007/s00158-020-02742-w (PMC8550642; doi:10.1007/s00158-020-02742-w)
Supplement: Supplementary file 1 — (ZIP 42.4 KB) [file 158_2020_2742_MOESM1_ESM.zip › 1d_shapeopt.py]

# Supplementary material to the manuscript entitled
#       "Fully and Semi-Automated Shape Differentiation in NGSolve"
# by the authors
#       P. Gangl, K. Sturm, M. Neunteufel, J. Schoeberl
# submitted to the journal
#        Structural and Multidisciplinary Optimization
# Corresponding author: 
#       Peter Gangl, Institute of Applied Mathematics, 
#       Graz University of Technology, Graz, Austria
#       gangl@math.tugraz.at

#if newton == True and regExt==True then newton system is solved only on boundary (i.e. for dofs specified by dirichletOpti) and then extended to the interior; thus, in this case, dirichletOpti does not specify Dirichlet conditions for the vector field
scenario = 3
scenario3 = 3           #choose between H1, elasticity and elasticity + Cauchy-Riemann for clover example
#1 newton with regularization only at boundary
#2 newton with H1 regularization
#3 gradient method

if scenario == 1:
    newton = True
    dirichletOpti = "outer"
    regExt = True                         #only relevant for newton == True
    delta_regHess = 100                   #only relevant for newton == True
    nDampedSteps = 0               #only relevant for newton == True
    CR = False                              #Cauchy Riemann term
elif scenario == 2:
    newton = True
    dirichletOpti = ""
    regExt = False                      #only relevant for newton == True
    delta_regHess = 0.5             #only relevant for newton == True
    nDampedSteps = 0                #only relevant for newton == True
    CR = False                              #Cauchy Riemann term
elif scenario == 3:
    newton = False
    dirichletOpti = ""
    regExt = False                      #only relevant for newton == True
    delta_regHess = 0                 #only relevant for newton == True
    nDampedSteps = 0                #only relevant for newton == True
    if scenario3 == 1:
        ela = False
        CR = False                              #Cauchy Riemann term
    elif scenario3 == 2:
        ela = True
        CR = False                              #Cauchy Riemann term
    elif scenario3 == 3:
        ela = True
        CR = True                               #Cauchy Riemann term

lineSearch = True                  #only relevant for newton == False
armijo_param = 0                    #only relevant for newton == False and lineSearch == True

moveMesh = False
nMeshOpti = -1

gamma_CR = 10                    #only relevant for CR == True

scale_init =  1                         #only relevant for newton == False
scaleIncreaseFactor = 1         #only relevant for newton == False and lineSearch == True

iter_max = 200 
tol_scale = 1e-10
tol_gfX = 1e-7
tol_J = -1e99

myAlpha = 1
