# Supplementary material for: Fully and semi-automated shape differentiation in NGSolve
Source: Struct Multidiscipl Optim. 2020 Nov 5;63(3):1579–607. doi: 10.1007/s00158-020-02742-w (PMC8550642; doi:10.1007/s00158-020-02742-w)
Supplement: Supplementary file 1 — (ZIP 42.4 KB) [file 158_2020_2742_MOESM1_ESM.zip › 5c_cost.py]

# Supplementary material to the manuscript entitled
#       "Fully and Semi-Automated Shape Differentiation in NGSolve"
# by the authors
#       P. Gangl, K. Sturm, M. Neunteufel, J. Schoeberl
# submitted to the journal
#        Structural and Multidisciplinary Optimization
# Corresponding author: 
#       Peter Gangl, Institute of Applied Mathematics, 
#       Graz University of Technology, Graz, Austria
#       gangl@math.tugraz.at

def ampZ5(z):
	zVals = [-2.5, -2.25,-2.0,-1.75,-1.5,-1.25,-1.0,-0.75,-0.5,-0.25,0.0,0.25,0.5, 0.75,1.0,1.25,1.5,1.75,2.0,2.25,2.5]
	curlunAmps = [-2.5211798087681874e-06, 1.9614639680980222e-05, 4.81605893023604e-05, 7.664659195693064e-05, 0.00010507499608094244, 0.00013344821479685737,  0.00016176872621188784, 0.00017202207516936035, 0.0001728085510548293, 0.00017337616790171406, 0.00017372436883770188, 0.00017385345592827613, 0.00017376458443297516, 0.00017345974193725018, 0.00015211059610523964, 0.0001265087454329631, 0.00010088762296926188, 7.524580797282114e-05, 4.87911952166714e-05, 2.444554784931208e-05, 1.0321591976394745e-07]
	amps = BSpline (2, [0]+list(zVals), list(curlunAmps)) # [0] + is needed!
	return amps(z)

n2D = CoefficientFunction((X[0]/ sqrt( X[0]*X[0]+X[1]*X[1] ),X[1]/ sqrt( X[0]*X[0]+X[1]*X[1] ),0)) 

oneAirGap = CoefficientFunction( [0, 0, 0, 1, 0, 0, 0, 0, 0, 0, 0, 0, 0, 0, 0, 0, 0] )

Draw(oneAirGap, mesh, "oneAirGap")

def Cost_vol(u):
	return oneAirGap * ( InnerProduct(1/J * F *curl(u),n2D) + ampZ5(z)*sin(4*atan2(X[1],X[0])) )**2 *Det(F)* dx 
def Cost_bnd(u): 
    return 0*u.Trace()*u.Trace()*ds

costbnd = False
